# Supplementary material for: Impact of Endodontic Treatment of Teeth With Apical Periodontitis on Levels of Inflammatory Biomarkers Associated With Cardiovascular Risk: A Systematic Review and Meta‐Analysis
Source: ScientificWorldJournal. 2026 Apr 23;2026:5896031. doi: 10.1155/tswj/5896031 (PMC13106982; doi:10.1155/tswj/5896031)
Supplement: Supplementary file 1 — Supporting Information 1 Supporting Table 1. Detailed electronic search strategies were used for each database, including free‐text keywords, MeSH terms, and Emtree terms, combined by Boolean operators “OR” or “AND.” Searches were conducted in April 2025 in the following databases: PubMed, Embase, Web of Science, Scopus, Cochrane Library, and LILACS. No date restrictions were applied. [file TSWJ-2026-5896031-s001.zip]

Archive with 3 entries (3 files):
- Data Bases_1.docx
- Data Bases_2.docx
- Data Bases_3.docx
