# Supplementary material for: Impact of Endodontic Treatment of Teeth With Apical Periodontitis on Levels of Inflammatory Biomarkers Associated With Cardiovascular Risk: A Systematic Review and Meta‐Analysis
Source: ScientificWorldJournal. 2026 Apr 23;2026:5896031. doi: 10.1155/tswj/5896031 (PMC13106982; doi:10.1155/tswj/5896031)
Supplement: Supplementary file 2 — Supporting Information 2 Supporting Table 2. Summary of findings and certainty of evidence according to the GRADE approach. This table shows the overall assessment of the certainty of evidence regarding the reduction in inflammatory biomarkers after endodontic treatment in patients with apical periodontitis. The certainty of evidence was rated as low, mainly due to concerns related to risk of bias, inconsistency, and imprecision. No concerns were identified regarding indirectness since the outcome directly corresponds to the reduction in inflammatory biomarkers. [file TSWJ-2026-5896031-s002.zip]

Archive with 2 entries (2 files):
- GRADE_1.docx
- GRADE_2.docx
